# Supplementary material for: Synthesis and cell-free cloning of DNA libraries using programmable microfluidics
Source: Nucleic Acids Res. 2015 Oct 19;44(4):e35. doi: 10.1093/nar/gkv1087 (PMC4770201; doi:10.1093/nar/gkv1087)
Supplement: SUPPLEMENTARY DATA [file supp_gkv1087_nar-00880-met-k-2015-File016.zip]

Archive with 6 entries (6 files):
- 5806 Robot (Azu14).ab1
- 5806 Robot (Azu17).ab1
- 5806 Robot (Azu4).ab1
- 5806 Robot (Azu6).ab1
- 5806_Robot (Azu3 ).ab1
- 5806_Robot (Azu5).ab1
