# Supplementary material for: Synthesis and cell-free cloning of DNA libraries using programmable microfluidics
Source: Nucleic Acids Res. 2015 Oct 19;44(4):e35. doi: 10.1093/nar/gkv1087 (PMC4770201; doi:10.1093/nar/gkv1087)
Supplement: SUPPLEMENTARY DATA [file supp_gkv1087_nar-00880-met-k-2015-File017.zip]

Archive with 59 entries (59 files):
- Azu 1_Forward.ab1
- Azu 1_Reverse.ab1
- Azu 10_Forward.ab1
- Azu 10_Reverse.ab1
- Azu 11_Forward.ab1
- Azu 11_Reverse.ab1
- Azu 12_Forwad.ab1
- Azu 12_Reverse.ab1
- Azu 14_Forward.ab1
- Azu 14_Reverse.ab1
- Azu 15_Forward.ab1
- Azu 15_Reverse.ab1
- Azu 16_Forward.ab1
- Azu 16_Reverse.ab1
- Azu 17.1_Forward.ab1
- Azu 17.1_Reverse.ab1
- Azu 17.2_Forward.ab1
- Azu 17.2_Reverse.ab1
- Azu 18_Forward.ab1
- Azu 18_Reverse.ab1
- Azu 19_Forward.ab1
- Azu 19_Reverse.ab1
- Azu 2_Forward.ab1
- Azu 2_Reverse.ab1
- Azu 20_Forward.ab1
- Azu 20_Reverse.ab1
- Azu 21_Forward.ab1
- Azu 21_Reverse.ab1
- Azu 22.1_Forward.ab1
- Azu 22.1_Reverse.ab1
- Azu 22.2_Forward.ab1
- Azu 22.2_Reverse.ab1
- Azu 23_Forward.ab1
- Azu 23_Reverse.ab1
- Azu 3_Forward.ab1
- Azu 3_Reverse.ab1
- Azu 4_Forward.ab1
- Azu 4_Reverse.ab1
- Azu 5_Forward.ab1
- Azu 5_Reverse.ab1
- Azu 6.1_Forward.ab1
- Azu 6.1_Reverse.ab1
- Azu 6.2_Forward.ab1
- Azu 6.2_Reverse.ab1
- Azu 6.3_Forward.ab1
- Azu 6.4_Forward.ab1
- Azu 6.4_Reverse.ab1
- Azu 7_Forward.ab1
- Azu 7_Reverse.ab1
- Azu 8.1_Forward.ab1
- Azu 8.1_Reverse.ab1
- Azu 8.2_Forward.ab1
- Azu 8.2_Reverse.ab1
- Azu 8.3_Forward.ab1
- Azu 8.3_Reverse.ab1
- Azu 9.1_Forward.ab1
- Azu 9.1_Reverse.ab1
- Azu 9.2_Forward.ab1
- Azu 9.2_Reverse.ab1
