# Supplementary material for: Synthesis and cell-free cloning of DNA libraries using programmable microfluidics
Source: Nucleic Acids Res. 2015 Oct 19;44(4):e35. doi: 10.1093/nar/gkv1087 (PMC4770201; doi:10.1093/nar/gkv1087)
Supplement: SUPPLEMENTARY DATA [file supp_gkv1087_nar-00880-met-k-2015-File018.zip]

Archive with 23 entries (23 files):
- POP Sequencing/5897_pop-B2-chk-1.ab1
- POP Sequencing/5897_pop-C3-chk-1.ab1
- POP Sequencing/5897_pop-D2-chk-1.ab1
- POP Sequencing/5897_pop-D4-chk-1.ab1
- POP Sequencing/5897_pop-E11-chk-1.ab1
- POP Sequencing/5897_pop-E2-chk-1.ab1
- POP Sequencing/5897_pop-E8-chk-1.ab1
- POP Sequencing/5897_pop-E9-chk-1.ab1
- POP Sequencing/5897_pop-F10-chk-1.ab1
- POP Sequencing/5897_pop-F11-chk-1.ab1
- POP Sequencing/5897_pop-F2-chk-1.ab1
- POP Sequencing/5897_pop-F4-chk-1.ab1
- POP Sequencing/5897_pop-F7-chk-1.ab1
- POP Sequencing/5897_pop-F8-chk-1.ab1
- POP Sequencing/5897_pop-G11-chk-1.ab1
- POP Sequencing/5897_pop-G1-chk-1.ab1
- POP Sequencing/5897_pop-G2-chk-1.ab1
- POP Sequencing/5897_pop-G4-chk-1.ab1
- POP Sequencing/5897_pop-G7-chk-1.ab1
- POP Sequencing/5897_pop-G8-chk-1.ab1
- POP Sequencing/5897_pop-H10-chk-1.ab1
- POP Sequencing/5897_pop-H2-chk-1.ab1
- POP Sequencing/5897_pop-H9-chk-1.ab1
