# Supplementary material for: Synthesis and cell-free cloning of DNA libraries using programmable microfluidics
Source: Nucleic Acids Res. 2015 Oct 19;44(4):e35. doi: 10.1093/nar/gkv1087 (PMC4770201; doi:10.1093/nar/gkv1087)
Supplement: SUPPLEMENTARY DATA [file supp_gkv1087_nar-00880-met-k-2015-File019.zip]

Archive with 1 entries (1 files):
- nar-00880-met-k-2015-File019.ade
